# Supplementary material for: Maternal Vaccine Acceptance and Attitudes Before and After the COVID-19 Pandemic: A Narrative Literature Review
Source: Vaccines (Basel). 2026 Jun 17;14(6):536. doi: 10.3390/vaccines14060536 (PMC13307573; doi:10.3390/vaccines14060536)
Supplement: Supplementary file 1 [file vaccines-14-00536-s001.zip]

Archive with 1 entries (1 files):
- vaccines-4336499-supplementary.pdf
